# Supplementary material for: Pervasive downstream RNA hairpins dynamically dictate start-codon selection
Source: Nature. 2023 Sep 6;621(7978):423–30. doi: 10.1038/s41586-023-06500-y (PMC10499604; doi:10.1038/s41586-023-06500-y)
Supplement: Supplementary file 3 — A list of primers, oligos and synthesized DNA used in the study. [file 41586_2023_6500_MOESM3_ESM.xlsx]

## Sheet: Sheet1
Supplementary Table 1. Primers, oligos and synthesized DNA used in this study
Name	Sequence (5' to 3')
Primers for site-directed mutagenesis
TBF1_five_prime_Sall	CGCGTCGACTCTAGAAACAGCATCCGTTTTTA
TBF1_three_prime_SpeI	CCACTAGTTGATCTTTGCGCCGCCGTCACAGC
TBF1_M1-F	GATTAGCTCCGGCGAAGTCTGGTCGTCGTCTTCATC
TBF1_M1-R	GATGAAGACGACGACCAGACTTCGCCGGAGCTAATC
TBF1_M2-F	CAGATTTTTCCTTAACTGGAAGAAACC
TBF1_M2-R	GGTTTCTTCCAGTTAAGGAAAAATCTG
TBF1_delta_ds-F	ACCAAAGTAAACTTTGATGTTATTCATTCTCGTGTTTTCCTCTCTGGC
TBF1_delta_ds-R	CGAGAATGAATAACATCAAAGTTTACTTTGGTTTCTTCCATTTAAGG
TBF1_F-R_SpeI	CCACTAGTGCAATAAAAGCCAGAGAGGAA
TUB7_R_325_kozak_ds	gaggcgtctagagcggtcgacCTCCTCTTCTTCTCTCTCTCATAAAACTTCCTATGCTCTCTGCTTCTGACGTCGGT
TUB7_R_326_kozak	gaggcgtctagagcggtcgacCTCCTCTTCTTCTCTCTCTCATAAAACTTCCTATGCTCTCTGCTTCTCCTTTCCCTT
TUB7_R_327_ds	gaggcgtctagagcggtcgacCTCCTCTTCTTCTCTCTCTCATAAAACAAAAGATCCTCTCTGCTTCTGACGTCGG
TUB7_R_332_mut_ds1	gaggcgtctagagcggtcgacCTCCTCTTCTTCTCTCTCTCATAAAACTTCCTATGCTCTCTGCTTCTCCCGTCGGTTCCGACG AATCTCTCTCTCTCTC
TUB7_R_333_mut_ds2	gaggcgtctagagcggtcgacCTCCTCTTCTTCTCTCTCTCATAAAACTTCCTATGCTCTCTGCTTCTCCTTTCGGTTCCGAAA AATCTCTCTCTCTCTC
BRCA1-F	TCAGGTGTCGTGAGGAATTCGGGCAGTTTGTAGGTCGCGA
BRCA1-R	TGGCGTCTTCCATACGCGTCAGCCGGTGTTTTTTGTTTTG
BRCA1-u2-AAG-F	GGACACTAAGTCTTTAAAAACGTCGGCTGG
BRCA1-u2-AAG-R	AAAGACTTAGTGTCCCCCTCAAGGC
BRCA1-u3-AAG-F	GCTGGTCAAGAGGTCAGGAGTTCCAGACCAG
BRCA1-u3-AAG-R	GACCTCTTGACCAGCCGACGTTTTTAAAGAC
ATF4-F	GGTGTCGTGAGGAATTCCATTTCTACTTTGCCCGCCCAC
ATF4-R	TTTTTGGCGTCTTCACGCGTGCCCCCAAACCCGACTGGT
ATF4-u2-AAG-F	TTAAGCCAAGGCGCTTCTCACGGCATTC
ATF4-u2-AAG-R	AGCGCCTTGGCTTAAGCCGCTGGGG
ATF4-u2-ds-F	ACGTCGGTTCCGACGTCGCTGTAACCGACAAAGACACC
ATF4-u2-ds-R	CGTCGGAACCGACGTCCGTGAGAAGCGCCATGGC
Primers for Gateway cloning
RH11_p1p4-F	GGGGACAAGTTTGTACAAAAAAGCAGGCTTCATGAGTGCATCATGGGCAGATGTGG
RH11_p1p4-R	GGGGACCACTTTGTACAAGAAAGCTGGGTCATCCCAAGCACTGGTCACTCCAGC
RH37_p1p4-F	GGGGACAAGTTTGTACAAAAAAGCAGGCTTCATGAGTGCATCATGGGCTGATGTAG
RH37_p1p4-R	GGGGACCACTTTGTACAAGAAAGCTGGGTCGTCCCAAGCACTTGGAGGTTCTCC
Primers for targetted SHAPE-MaP
TBF1_region1-F	CCCTACACGACGCTCTTCCGATCTTTTCTTACAAAGGTAGGACCAAC
TBF1_region1-R	GACTGGAGTTCAGACGTGTGCTCTTCCGATCTCAATCCCAGCAATAAAAGCC
TBF1_region2-F	CCCTACACGACGCTCTTCCGATCTTTAGCTCCGGCGAAGTATGG
TBF1_region2-R	GACTGGAGTTCAGACGTGTGCTCTTCCGATCTATCAACTAGCTGATACGTTTTGC
ZIK10-F	CCCTACACGACGCTCTTCCGATCTGTGGCGAAATTGAAGCTTCTTCATC
ZIK10-R	GACTGGAGTTCAGACGTGTGCTCTTCCGATCTACCTAATGTAGCGACCAGTGGGATC
CAF1J-F	CCCTACACGACGCTCTTCCGATCTCGGCTTTGTTTATCAGGTTCGA
CAF1J-R	GACTGGAGTTCAGACGTGTGCTCTTCCGATCTCGTAGTGGTAATCAGCGTTGGA
ZF-MYND-F	CCCTACACGACGCTCTTCCGATCTCAGTTTGGTCGATTTCTTCCACATC
ZF-MYND-R	GACTGGAGTTCAGACGTGTGCTCTTCCGATCTCAACAAATCCACAGCGTTGTG
ZIK6-F	CCCTACACGACGCTCTTCCGATCTCTCTATCGATCTAGCAGATTCTTTCGG
ZIK6-R	GACTGGAGTTCAGACGTGTGCTCTTCCGATCTGCCTCTTCCATGGACGATATCTGACC
bZIP1-F	CCCTACACGACGCTCTTCCGATCTTTCTCCCACTTTCCTTATTTTCG
bZIP1-R	GACTGGAGTTCAGACGTGTGCTCTTCCGATCTCTTGCAGATTCGCGGTTTGATAA
18SrRNA_region1-F	CCCTACACGACGCTCTTCCGATCTTACCTGGTTGATCCTGCCAGTAGTC
18SrRNA_region1-R	GACTGGAGTTCAGACGTGTGCTCTTCCGATCTATGTGGTAGCCGTTTCTCAGGC
18SrRNA_region2-F	CCCTACACGACGCTCTTCCGATCTTCTAGAGCTAATACGTGCAACAAACC
18SrRNA_region2-R	GACTGGAGTTCAGACGTGTGCTCTTCCGATCTTACGCTATTGGAGCTGGAATTACCG
BRCA1-F-shape	CCCTACACGACGCTCTTCCGATCTgggcagtttgtaggtcgc
ATF4-F-shape	CCCTACACGACGCTCTTCCGATCTcatttctactttgcccgcc
BRCA1-ATF4-R-shape	GACTGGAGTTCAGACGTGTGCTCTTCCGATCTcatcttccagcggatagaatg
Oligos for CRISPR plasmid construction
CSP-F15	attgTAAACCGCCCGTGAACCACG
CSP-R15	aaacCGTGGTTCACGGGCGGTTTA
CSP-F16	attgTAGACTCCCCGAACTCCACG
CSP-R16	aaacCGTGGAGTTCGGGGAGTCTA
CSP-F17	attgTAGACTGTTCGTGAACCACG
CSP-R17	aaacCGTGGTTCACGAACAGTCTA
CSP-F18	attgTGGTCTTGACATTCCCCACG
CSP-R18	aaacCGTGGGGAATGTCAAGACCA
Supplementary Table 1. Primers, oligos and synthesized DNA used in this study (cont'd)
DNA sequences synthesized by IDT
IDT-YX-TUB7	gaggcgtctagagcggtcgacCTCCTCTTCTTCTCTCTCTCATAAAACAAAAGATCCTCTCTGCTTCTCCTTTCCCTTTTTCAAAATCTCTCTCTCTCTCTCTCTTTTTAGATCCAGTTTTAGGGTTTTCTTCTCTGTGAGCGAAGATGCGTGAGATTCTTCATATTCAAGGAGGTACTAGTGAAGACGCCAAAAAC
IDT-YX-TUB7-AUG	gaggcgtctagagcggtcgacCTCCTCTTCTTCTCTCTCTCATAAAACAAAAGATGGTCTCTGCTTCTCCTTTCCCTTTTTCAAAATCTCTCTCTCTCTCTCTCTTTTTAGATCCAGTTTTAGGGTTTTCTTCTCTGTGAGCGAAGATGCGTGAGATTCTTCATATTCAAGGAGGTACTAGTGAAGACGCCAAAAAC
IDT-YX-TUB7-AUG-ds	gaggcgtctagagcggtcgacCTCCTCTTCTTCTCTCTCTCATAAAACAAAAGATGGTCTCTGCTTCTGACGTCGGTTCCGACGTCTCTCTCTCTCTCTCTCTCTTTTTAGATCCAGTTTTAGGGTTTTCTTCTCTGTGAGCGAAGATGCGTGAGATTCTTCATATTCAAGGAGGTACTAGTGAAGACGCCAAAAAC
IDT-YX-TUB7-ds1	gaggcgtctagagcggtcgacCTCCTCTTCTTCTCTCTCTCATAAAACAAAAGATCCTCTCTGCGTGGGACGTCGGTTCCGACGTCCCACTCTCTCTCTCTCTCTTTTTAGATCCAGTTTTAGGGTTTTCTTCTCTGTGAGCGAAGATGCGTGAGATTCTTCATATTCAAGGAGGTACTAGTGAAGACGCCAAAAAC
IDT-YX-TUB7-ds2	gaggcgtctagagcggtcgacCTCCTCTTCTTCTCTCTCTCATAAAACAAAAGATCCTCTGAGCGTGGGACGTCGGTTCCGACGTCCCACGCTCTCTCTCTCTCTTTTTAGATCCAGTTTTAGGGTTTTCTTCTCTGTGAGCGAAGATGCGTGAGATTCTTCATATTCAAGGAGGTACTAGTGAAGACGCCAAAAAC
IDT-YX-TUB7-ds3	gaggcgtctagagcggtcgacCTCCTCTTCTTCTCTCTCTCATAAAACAAAAGATCCTCCGAGCGTGGGACGTCGGTTCCGACGTCCCACGCTCGGAGTCTCTCTTTTTAGATCCAGTTTTAGGGTTTTCTTCTCTGTGAGCGAAGATGCGTGAGATTCTTCATATTCAAGGAGGTACTAGTGAAGACGCCAAAAAC
IDT-YX-TUB7-ds4	gaggcgtctagagcggtcgacCTCCTCTTCTTCTCTCTCTCATAAAACAAAAGACCCTCCGAGCGTGGGACGTCGGTTCCGACGTCCCACGCTCGGAGGGTCTCTTTTTAGATCCAGTTTTAGGGTTTTCTTCTCTGTGAGCGAAGATGCGTGAGATTCTTCATATTCAAGGAGGTACTAGTGAAGACGCCAAAAAC
Oligos for 5' RACE
FLUC_RT_primer	CAGCGTAAGTGATGTCCACCT
TSO_sequence	GCTAATCATTGCAAGCAGTGGTATCAACGCAGAGTACATrGrGrG
TSO-specific_forward_PCR_primer	CATTGCAAGCAGTGGTATCAAC
FLUC_reverse_PCR_primer	GTTCCAGGAACCAGGGCGTATC
Primers for in-vitro transcription
IVT-ATF4-F	GCTAATACGACTCACTATAGGGCATTTCTACTTTGCCCGCCCAC
IVT-TBF1-F	GCTAATACGACTCACTATAGGGTCTAGAAACAGCATCCGTTTTT
IVT-TUB7-F	GCTAATACGACTCACTATAGGGCTCCTCTTCTTCTCTCTCTCA
IVT-BRCA1-F	GCTAATACGACTCACTATAGGGGGGCAGTTTGTAGGTCGCGA
IVT-hRLUC-F	GCTAATACGACTCACTATAGGGATGGCTTCCAAGGTGTACGAC
IVT-hRLUC-R	TTACTGCTCGTTCTTCAGCACG
IVT-FLUC-R	TTACACGGCGATCTTTCCGCCC
